# Supplementary material for: Factors Affecting Post-Stroke Depression in Acute Ischemic Stroke Patients after 3 Months
Source: J Pers Med. 2021 Nov 11;11(11):1178. doi: 10.3390/jpm11111178 (PMC8618912; doi:10.3390/jpm11111178)
Supplement: Supplementary file 1 [file jpm-11-01178-s001.zip]

Archive with 2 entries (2 files):
- #_PSD_Supplementary Figure S1.ppt
- jpm-1415169-supplementary.pdf
